# Supplementary material for: Targeting circDGKD Intercepts TKI’s Effects on Up-Regulation of Estrogen Receptor β and Vasculogenic Mimicry in Renal Cell Carcinoma
Source: Cancers (Basel). 2022 Mar 23;14(7):1639. doi: 10.3390/cancers14071639 (PMC8996923; doi:10.3390/cancers14071639)
Supplement: Supplementary file 1 [file cancers-14-01639-s001.zip]

Archive with 3 entries (2 files):
- cancers-1587165-supplementary/
- cancers-1587165-supplementary/Cancers-1587165-Suppl Materials.pdf
- cancers-1587165-supplementary/Supplementary Table S1.xlsx
