# Supplementary material for: Targeting circDGKD Intercepts TKI’s Effects on Up-Regulation of Estrogen Receptor β and Vasculogenic Mimicry in Renal Cell Carcinoma
Source: Cancers (Basel). 2022 Mar 23;14(7):1639. doi: 10.3390/cancers14071639 (PMC8996923; doi:10.3390/cancers14071639)
Supplement: Supplementary file 1 [file cancers-14-01639-s001.zip › cancers-1587165-supplementary/Supplementary Table S1.xlsx]

## Sheet: Sheet1
	Forward	Reverse
ERβ	TTCAAAGAGGGATGCTCACTTC	CCTTCACACGACCAGACTCC
shERβ	CCGGGCGAGTAACAAGGGCATGGAACTCGAGTTCCATGCCCTTGTTACTCGCTTTTTG	AATTCAAAAAGCGAGTAACAAGGGCATGGAACTCGAGTTCCATGCCCTTGTTACTCGC
CDH5	ATCGGTTGTTCAATGCGTCC	CCTTCAGGATTTGGTACATGACA
SLPI	GAGATGTTGTCCTGACACTTGTG	AGGCTTCCTCCTTGTTGGGT
VIM	GACAATGCGTCTCTGGCACGTCTT	TCCTCCGCCTCCTGCAGGTTCTT
shCDH5	CGCGTCCCCTCACGCATCGGTTGTTCAATGTGTCGACTGCATTGAACAACCGATGCGTGATTTTTGGAAAT	CGATTTCCAAAAATCACGCATCGGTTGTTCAATGCAGTCGACACATTGAACAACCGATGCGTGAGGGGA
shSPLI	CGCGTCCCCGCGTGACTTGAAGTGTTGCATTGTCGACTGATGCAACACTTCAAGTCACGCTTTTTGGAAAT	CGATTTCCAAAAAGCGTGACTTGAAGTGTTGCATCAGTCGACAATGCAACACTTCAAGTCACGCGGGGA
shVIM	CGCGTCCGGGCAGGATGAGATTCAGAATATGTCGACATATTCTGAATCTCATCCTGCTTTTTAT	CGATAAAAAGCAGGATGAGATTCAGAATATGTCGACATATTCTGAATCTCATCCTGCCCGGA
miR-125a-5p	TCCCTGAGACCCTTTAACCTGTGA
miRNA-125b-5p	GCTCCCTGAGACCCTAACTTGTGA
oe-miRNA-125b	CGCGTCCCCTCCCTGAGACCCTAACTTGTGATGTCGACTGTCACAAGTTAGGGTCTCAGGGATTTTTGGAAAT	CGATTTCCAAAAATCCCTGAGACCCTAACTTGTGACAGTCGACATCACAAGTTAGGGTCTCAGGGAGGGGA
DGKD mRNA	TTCCAGCGATCAAAAAGGAG	GTGGGAACAGGCGTACCAAT
circDGKD	CGTGGAAACAAACGCCTCT	TCCCCTCTTTGATGATGGTC
ERE1(DGKD promoter)	CCACCTGCCCTGATAACTTC	GAAGCCCTTGAGGGATTTAAC
ERE2/3(DGKD promoter)	CCTGGGAAACATGGGACTC	ACCGAGGGGCTGAGAGATAG
ERE4(DGKD promoter)	CTCTGTCCTGGCCGTGAG	AGACCTCGCCTGCCAATAG
ERE5(DGKD promoter)	ATGAGGACGCCAGTCATACC	TCAGCATGTGACTGCATTTG
pGL3-DGKD promoter (gibson)	CTATCGATAGGTACCGAGCTAGAAAAGTCCCAACCCTGTG	CCAAGCTTACTTAGATCGCACCTTCCCTTTTGGGATGAAG
mut-pGL3-DGKD(ERE4)	ACTCTGCAGCCGGATCCCACTGCCCAG	CTGGGCAGTGGGATCCGGCTGCAGAGT
shcircDGKD	CGCGTCCCCCGACTCCGATGGTCATAACTCTGTCGACTGGAGTTATGACCATCGGAGTCGTTTTTGGAAAT	CGATTTCCAAAAACGACTCCGATGGTCATAACTCCAGTCGACAGAGTTATGACCATCGGAGTCGGGGGA
oe-circDGKD	AATTTCGACATTTAAATTTAAAAGTGCTGAGATTACAGGCGTGAGCCACCACCCCCGGCCCTCCATGCAGGAAGCTCAT	ATTCCTGCAGCCCGTAGTTTTGCTGGGATTACAGGTGTGAGCTACCGTGCCGAGCCCATCGGAGTCGATGCTGTT
mut-oe-circDKGD	GTACAGCATGGACCACTTGGATCCGATGCACAATTGGTACGC	GCGTACCAATTGTGCATCGGATCCAAGTGGTCCATGCTGTAC
psiCHECK2-CDH5	CCCCTTGCGGCCGCGTCCCAGAGACCTCATCAGC	AAAAATCTCGAGCTTGTCATGCACCAGTTTGG
circDGKD biotin probe	CATGGAGTTATGACCATCGGAGTCGATGCT
circPCMTD1 biotin probe	AAATAAATTAATCCTAAAATTAAGCCCACC
circDGKD FISH probe	GAGT+TATGACCA+TCGGAG+TCG(+:LNA tag)
